# Supplementary material for: Insularization drives physiological condition of Amazonian dung beetles
Source: Ecol Evol. 2023 Dec 6;13(12):e10772. doi: 10.1002/ece3.10772 (PMC10701085; doi:10.1002/ece3.10772)
Supplement: Supplementary file 1 — Appendix S1. [file ECE3-13-e10772-s001.xlsx]

## Sheet: A
Island Name	Latitude	Longitude	Island Area (Ha)	(Log10) Island Area (Ha)	(Log10) Forest Area (Ha)	(Log10) Closed-Canopy Forest Area (Ha)	Island Closed-Canopy Forest (%)	Proximity (250 m)	(Log10) Proximity (250 m)	Proximity (500 m)	(Log10) Proximity (500 m)	Proximity (1000 m)	(Log10) Proximity (1000 m)	Distance mainland (m)	(Log10) Distance mainland (m)	Perimeter	(Log10) Perimeter	Perimeter/area	Forest cover % (500 m)	Closed-Canopy Forest % (250 m)	Closed-Canopy Forest % (500 m)	Closed Forest-Canopy % (1000 m)	Isolation (m)
Bacaba	-1.49942	-59.8235	53.3	1.72673	1.72592	1.556	67.5096	114.114	2.06113	115.114	2.06113	114.269	2.06171	3714	3.56984	4759.5	3.67756	0.00892964	19.46	95.32	78.24	71.07	3714
Beco Catitu	-1.75122	-59.7076	637.49	2.80447	2.79759	2.734	84.9436	10253.3	4.01091	10281.4	4.01205	10147.5	4.0064	5556	3.74476	35685.8	4.5525	0.00559786	37.17	74.88	54.23	65.73	5556
Cipoal	-1.70681	-59.7815	218.74	2.33993	2.33993	2.213	74.6734	6618.02	3.82079	6639.77	3.82215	6127.24	3.78734	5580	3.74663	11367.3	4.05566	0.00519672	34.15	98.07	90.2	88.92	5580
Coata	-1.49216	-59.7882	17.45	1.2418	1.2418	1.154	81.631	25226.8	4.40188	25227.8	4.40188	25231.5	4.40196	6646	3.82256	1972.1	3.29493	0.0113014	48.42	94.94	71.93	90.41	6646
Fuzarca	-1.49892	-59.8533	761.02	2.8814	2.87204	2.745	73.1153	4537502712	9.65682	4537502719	9.65682	9.65682	4.82841	65	1.81291	44999.5	4.65321	0.00591305	42.9	72	59.01	74.23	65
Jabuti	-1.62146	-59.7621	231.39	2.36434	2.36199	2.161	62.6029	11876.7	4.07473	11884	4.07496	11884.1	4.075	11668	4.067	14335	4.1564	0.00619517	47.9	39.77	32.43	69.52	11668
Martelo	-1.67531	-59.7234	471	2.67302	2.67188	2.606	85.7326	20956.4	4.32134	4786.86	3.68005	20975.1	4.32173	13217	4.12113	19729.3	4.29511	0.00418881	50.74	90.26	58.3	82.91	13217
Mascote	-1.64199	-59.8498	673.35	2.82824	2.826	2.727	79.2652	4785.86	3.68005	20958.4	4.32136	3658.41	3.56341	4625	3.66511	26518.8	4.42355	0.00393834	37.9	75.85	67.81	69.29	4625
Neto	-1.84178	-59.3517	32.92	1.51746	1.5162	1.497	95.3952	210.857	2.32604	908.444	2.9583	867.061	2.93855	581	2.76418	3455.8	3.53855	0.0104976	30.35	95.46	84.11	99.99	581
Pé Torto	-1.76709	-59.3629	5.85	0.767156	0.767156	0.67	79.872	5794.83	3.76312	5795.83	3.76312	5795.43	3.76316	146	2.16435	1031.2	3.01334	0.0176273	19.21	92.8	72.05	100	146
Porto Seguro	-1.79987	-59.513	1466	3.16613	3.16426	3.141	94.4364	2.45598e+06	6.39023	2.45599e+06	6.39023	2.45599e+06	6.39023	44	1.64345	72273.7	4.85898	0.00492999	44.74	95.01	86.74	92.97	44
Relógio	-1.67172	-59.6474	72.1	1.85794	1.85003	1.688	67.6458	43298.6	4.63648	43299.6	4.63648	384446	5.58484	8089	3.90789	5248.4	3.72003	0.00727933	13.4	92.44	84.17	80.94	8089
Palhal	-1.78887	-59.4482	21.21	1.32654	1.32654	1.311	96.3884	485.326	2.68693	487.546	2.68802	470.797	2.67376	5803	3.76365	2416.6	3.3832	0.0113937	39.93	93.38	87.8	87.04	5803
Sapupara	-1.69722	-59.6121	78.44	1.89454	1.89148	1.836	87.4098	498.127	2.69821	499.266	2.69833	474.474	2.67713	4278	3.63124	7219.2	3.85849	0.00920347	37.41	88.43	78.49	90.22	4278
Tristeza	-1.76132	-59.7459	487.5	2.68797	2.68487	2.416	53.4014	1947.16	3.28962	1950.74	3.2902	3194.6	3.50455	792	2.89873	29965.9	4.47663	0.00614685	41.57	61.94	57.36	67.38	792

## Sheet: B
Species	Bacaba	Beco	Cipoal	Coata	Fuzarca	Jabuti	Martelo	Mascote	Neto	Palhal	Pé Torto	Porto Seguro	Relógio	Sapupara	Tristeza	TF1	TF2
Ateuchus cereus (N = 11)	0	1	1	0	0	7	2	0	0	0	0	0	0	0	0	0	0
Ateuchus globulus (N = 4)	0	0	0	0	0	0	3	0	0	0	0	0	0	0	0	0	1
Ateuchus murrayi (N = 51)	0	3	3	0	0	17	12	2	0	0	0	0	5	0	8	1	0
Ateuchus simplex (N = 71)	0	0	0	0	0	0	0	0	0	0	0	0	0	0	0	71	0
Ateuchus sp (N = 1)	0	0	0	0	0	1	0	0	0	0	0	0	0	0	0	0	0
Canthidium deyrollei (N = 1)	0	0	0	0	0	0	0	0	0	0	0	0	1	0	0	0	0
Canthon sordidus (N = 5)	0	5	0	0	0	0	0	0	0	0	0	0	0	0	0	0	0
Canthon triangularis (N = 66)	0	6	0	1	0	14	0	0	5	0	1	8	0	0	0	2	29
Coprophanaeus jasius (N = 3)	0	0	0	0	0	1	0	1	1	0	0	0	0	0	0	0	0
Coprophanaeus lancifer (N = 1)	0	0	0	0	0	0	0	0	0	0	0	0	0	0	0	1	0
Deltochilum aspericole (N = 11)	0	2	0	2	0	0	0	2	0	0	0	1	1	1	1	0	1
Deltochilum icarus (N = 1)	0	0	0	0	0	0	0	0	0	0	0	0	0	0	0	1	0
Deltochilum submetallicum (N = 1)	0	0	0	0	0	0	0	0	0	0	0	0	0	0	0	0	1
Dichotomius boreus (N = 15)	0	0	3	0	0	1	2	0	0	0	0	4	0	2	0	1	2
Dichotomius lucasi (N = 48)	0	0	0	0	1	0	0	1	0	0	0	24	0	0	0	22	0
Dichotomius subaenaeus (N = 20)	1	0	1	0	0	5	0	0	0	0	0	0	0	13	0	0	0
Eurysternus atrosericus (N = 5)	0	1	0	0	0	0	0	0	0	0	1	0	0	0	0	3	0
Eurysternus caribaeus (N = 4)	0	0	0	0	0	0	0	0	0	0	0	2	0	0	0	2	0
Ontherus sp (N = 1)	0	0	0	0	0	0	0	0	0	1	0	0	0	0	0	0	0
Uroxys sp (N = 1)	0	1	0	0	0	0	0	0	0	0	0	0	0	0	0	0	0

## Sheet: C
Species-scale effects:	Proximity	Closed-Canopy Forest
Deltochilum aspericolle
Body Size	250 m	250 m
Weight	1000 m	250 m
Lipid Mass	250 m	1000 m
Muscle Mass	1000 m	250 m
Dichotomius boreus
Body Size	250 m	1000 m
Weight	500 m	250 m
Lipid Mass	250 m	250 m
Muscle Mass	500 m	500 m
Dichotomius lucasi
Body Size	NA	NA
Weight	NA	NA
Lipid Mass	NA	NA
Muscle Mass	NA	NA
Canthon triangularis
Body Size	250 m	250 m
Weight	500 m	250 m
Lipid Mass	250 m	1000 m
Muscle Mass	250 m	1000 m
Ateuchus murrayi
Body Size	500 m	500 m
Weight	500 m	250 m
Assemblage-scale effects:
Body Size	1000 m	1000 m
Weight	1000 m	1000 m
Lipid Mass	500 m	500 m
Muscle Mass	250 m	250 m
